# Supplementary material for: Allelopathic Effects of Amomum villosum Lour. Volatiles from Different Organs on Selected Plant Species and Soil Microbiota
Source: Plants (Basel). 2022 Dec 16;11(24):3550. doi: 10.3390/plants11243550 (PMC9781342; doi:10.3390/plants11243550)
Supplement: Supplementary file 1 [file plants-11-03550-s001.zip]

Archive with 1 entries (1 files):
- plants-2043992-supplementary.pdf
